# Supplementary material for: Epidemiology, Treatment Patterns, Survival, Healthcare Resource Utilization, and Costs of Dedifferentiated Liposarcoma (DDLPS) in Canada: A Retrospective Cohort Study Using Administrative Databases in Ontario
Source: Curr Oncol. 2025 May 9;32(5):273. doi: 10.3390/curroncol32050273 (PMC12109657; doi:10.3390/curroncol32050273)
Supplement: Supplementary file 1 [file curroncol-32-00273-s001.zip]

Archive with 1 entries (1 files):
- curroncol-3584974-supplementary.pdf
